# Supplementary material for: Increased leaf mesophyll porosity following transient retinoblastoma-related protein silencing is revealed by microcomputed tomography imaging and leads to a system-level physiological response to the altered cell division pattern
Source: Plant J. 2013 Nov 11;76(6):914–29. doi: 10.1111/tpj.12342 (PMC4282533; doi:10.1111/tpj.12342)
Supplement: Table S1 — List of quantitative RT–PCR primers. [file tpj0076-0914-SD7.txt]

 
 
Supplementary Table S1 
 
List q-RT-PCR PRIMERS
 
 Accesion
number     Gene Name Sequence 3’– 5’
At3g12280           RBR TCATAAGTCGCCTGCTGCTAAG
  
CTGGTGTTGCTGCCAACTTG 
   At1g13320 PP2A CAAGTGAACCAGGTTATTGGGA 
  
ATAGCCAGACGTACTCTCCAG
   At1g68725 AGP19 CCTACCAAGCACAAGAGAAAGCA
  
TCTGTTAGAACTGGAGGAGATGGA 
   At4g37450 AGP18 CCGCTACATTCCTCAACAC 
  
CACCACCGACTGAATCTC 
   
   At2g23130 AGP17 CTCCTCATAAGCCTAAACCCACAT
  
ACAGGTGCTTCTACCGGAGTCT 
   
   At2g23430 KRP1 CGGAGCCGGAGAATTGTTTA 
  
TCACCGACGACGGAGACA
 
 At1g80080   TMM                     GGCAATAATCTGACCGGAGA 
                                                                  TCACTGTCCCGGTTAACACA 
 
At5g53210    SPCH GCTGCTCTTGAAGATTTGGCT 
                                                                   CACTCAATTCCAATCTTGATGGTG 
 
 
 
 
 
 
 
 
 
 
